# Supplementary material for: The Inflammasome Activity of NLRP3 Is Independent of NEK7 in HEK293 Cells Co-Expressing ASC
Source: Int J Mol Sci. 2022 Sep 7;23(18):10269. doi: 10.3390/ijms231810269 (PMC9499477; doi:10.3390/ijms231810269)
Supplement: Supplementary file 1 [file ijms-23-10269-s001.zip]

Archive with 1 entries (1 files):
- ijms-1850326-supplementary.pdf
